# Supplementary material for: The complex structure of GRL0617 and SARS-CoV-2 PLpro reveals a hot spot for antiviral drug discovery
Source: Nat Commun. 2021 Jan 20;12:488. doi: 10.1038/s41467-020-20718-8 (PMC7817691; doi:10.1038/s41467-020-20718-8)
Supplement: Supplementary file 3 — Source Data [file 41467_2020_20718_MOESM3_ESM.xlsx]

## Sheet: Figure 1
	Figure1 a
		Inhibition rate (100%) on PLpro
	Concentration (μM)	GRL0617			Compound6
	100	97.6714	99.1763	98.2067	92.691	93.3263	92.7516
	50	93.7078	94.2075	94.2513	84.6749	86.95	84.8896
	25	85.8841	87.034	86.464	71.5973	74.9173	75.2842
	12.5	72.2442	74.9621	75.4889	56.5748	57.9257	57.3922
	6.25	58.1508	64.2407	61.1228	38.2425	41.6289	42.2679
	3.125	50.0625	45.9651	50.5283	29.5262	34.0913	37.2648
	1.56	28.7096	29.9922	31.2941	16.3545	17.6623	20.5341
	0.78	20.3607	18.9519	19.0373	11.2036	12.649	6.66507
	0.39	13.8992	9.45814	17.3566	13.3162	12.9117	14.9397
	Figure1 d
		GRL0617
	Concentration (μM)	Anti-virus effect (Log10)			Cytotoxicity (100%)
	1.56	4.72483	5.05697	4.1851	114.6	105	99.9
	3.125	4.97212	4.33875	4.71332	100.2	90.4	87
	6.25	4.85545	4.61361	4.65149	111.2	127.6	107.5
	12.5	4.87969	4.81787	5.38911	86.9	112.8	109.1
	25	5.27062	5.01788	5.11001	89.8	107.4	85.7
	50	4.49482	3.83932	4.12995	98.6	110.7	87.3
	100	2.35166	2.425	2.21589	107.3	111.9	90.8
	Figure1 e
	Concentration (μM)	GRL0617-CPE Analysis (100%)
	100	97.182	92.326	90.337
	50	83.3729	80.576	85.582
	25	53.251	50.424	62.183
	12.5	24.156	31.586	25.1536
	6.25	5.325	2.843	3.553
	3.125	1.832	0.568	1.321
	1.56	1.563	1.0764	0.598

## Sheet: Figure 1-gels
		Figure1 b																	Figure1 c

## Sheet: Figure 4e
	Figure 4e RLRGG-AMC
		Enzyme activity of different mutants using peptide-AMC as substrate
	Time (min)	WT PLpro			D164A			E167A			Blank
	0	268000000	264000000	266000000	135000000	137000000	133000000	149000000	147000000	143000000	141000000	143000000	146000000
	2	306000000	302000000	305000000	137000000	139000000	135000000	156000000	153000000	149000000	140000000	142000000	145000000
	4	341000000	336000000	339000000	138000000	140000000	136000000	162000000	159000000	155000000	138000000	140000000	143000000
	6	373000000	368000000	372000000	140000000	141000000	138000000	169000000	166000000	162000000	137000000	139000000	142000000
	8	402000000	397000000	401000000	142000000	143000000	140000000	175000000	172000000	168000000	136000000	137000000	140000000
	10	428000000	423000000	427000000	144000000	146000000	142000000	182000000	179000000	175000000	135000000	136000000	139000000
	12	451000000	447000000	451000000	146000000	148000000	144000000	189000000	186000000	181000000	134000000	135000000	138000000
	14	473000000	468000000	472000000	149000000	150000000	146000000	197000000	193000000	188000000	133000000	135000000	137000000
	16	490000000	487000000	489000000	152000000	153000000	149000000	203000000	200000000	195000000	133000000	134000000	137000000
	18	508000000	504000000	506000000	154000000	156000000	152000000	211000000	206000000	202000000	132000000	134000000	136000000
	20	523000000	518000000	520000000	157000000	158000000	154000000	218000000	213000000	209000000	132000000	134000000	136000000
	22	536000000	530000000	534000000	160000000	161000000	157000000	225000000	220000000	216000000	131000000	133000000	135000000
	24	547000000	543000000	546000000	163000000	164000000	160000000	232000000	226000000	223000000	131000000	133000000	135000000
	26	557000000	553000000	556000000	166000000	167000000	162000000	239000000	233000000	230000000	130000000	133000000	135000000
	28	567000000	562000000	565000000	169000000	170000000	165000000	246000000	239000000	236000000	130000000	133000000	134000000
	30	575000000	570000000	573000000	172000000	172000000	168000000	252000000	246000000	242000000	130000000	133000000	134000000
	32	581000000	577000000	579000000	175000000	175000000	171000000	259000000	252000000	248000000	129000000	132000000	134000000
	34	587000000	584000000	586000000	178000000	178000000	174000000	265000000	258000000	255000000	129000000	132000000	134000000
	36	593000000	589000000	591000000	181000000	181000000	176000000	271000000	264000000	260000000	129000000	132000000	133000000
	38	598000000	594000000	596000000	184000000	184000000	179000000	277000000	270000000	266000000	129000000	132000000	133000000
	40	602000000	599000000	601000000	187000000	187000000	182000000	283000000	276000000	272000000	129000000	132000000	133000000
	42	606000000	602000000	604000000	189000000	190000000	185000000	289000000	281000000	278000000	129000000	132000000	133000000
	44	610000000	606000000	608000000	192000000	192000000	187000000	294000000	287000000	283000000	129000000	132000000	133000000
	46	613000000	609000000	611000000	195000000	195000000	190000000	300000000	292000000	288000000	129000000	132000000	132000000
	48	616000000	611000000	614000000	198000000	198000000	193000000	305000000	298000000	294000000	128000000	131000000	132000000
	50	619000000	614000000	616000000	201000000	201000000	195000000	311000000	303000000	299000000	128000000	131000000	132000000
	52	620000000	617000000	618000000	204000000	203000000	198000000	316000000	308000000	304000000	128000000	131000000	132000000
	54	622000000	618000000	620000000	206000000	206000000	201000000	321000000	313000000	309000000	128000000	131000000	132000000
	56	624000000	619000000	621000000	209000000	208000000	203000000	326000000	318000000	314000000	128000000	131000000	132000000
	58	625000000	621000000	623000000	212000000	211000000	206000000	331000000	323000000	318000000	127854400	130000000	131000000
	60	626000000	622000000	623000000	214000000	214000000	208000000	335000000	327000000	323000000	127802400	130000000	131000000
	Figure 4e ISG15-AMC
		Enzyme activity of different mutants using ISG15-AMC as substrate
	Time (min)	WT PLpro			D164A			E167A			Blank
	0	5422038	3883958	4036673	1383346	1315997	1281562	1386021	1387842	1253674	1011517	1229763	1021908
	2	7337984	5682667	5978420	1829000	1668655	1609066	1727425	1750756	1527412	990768	1225681	975238
	4	8267827	6841790	6800377	2193784	1982321	1935541	2051583	2062916	1826063	921216	1111196	917384
	6	8773001	7503305	7399747	2563605	2281192	2287002	2403311	2409096	2158097	892010	1078364	879180
	8	9283850	7969273	7829219	2937238	2563995	2592545	2793997	2720194	2450352	853578	1055156	849374
	10	9867108	8500915	8405667	3351534	2904009	2940962	3204321	3057275	2769408	852527	1040543	819447
	12	10280441	8916657	8916605	3777940	3262957	3318753	3637254	3421197	3150944	826690	1015135	823808
	14	10551401	9193058	9346939	4127258	3565277	3657489	4033194	3766487	3440080	831954	1013057	807167
	16	10752553	9430451	9662732	4493779	3839369	3971809	4431133	4073338	3763222	830622	1012463	799847
	18	10970212	9663259	9971341	4832533	4105202	4236399	4800075	4376044	4089600	832887	999048	806314
	20	11113969	9821134	10220052	5129750	4336164	4516740	5106605	4647120	4330718	812612	979893	794268
	22	11338052	10054956	10476556	5471506	4636563	4817928	5467181	4930283	4615144	838934	1000108	826791
	24	11409280	10165348	10702373	5716765	4849793	5067273	5722056	5172748	4840170	835778	987116	813202
	26	11474104	10334955	10812580	5981873	5108094	5332002	6011188	5470635	5058633	822438	1008825	820932
	28	11568519	10499736	11001282	6235708	5345793	5535657	6284614	5745659	5293719	824436	1004465	817838
	30	11641101	10638842	11090020	6469039	5604173	5783013	6573932	5941708	5529310	838191	1019404	844194
	32	11677002	10763415	11173287	6684491	5835654	5996251	6827146	6179677	5710311	832796	1002579	824903
	34	11749674	10803428	11290463	6892590	5987226	6183344	7076805	6396505	5961533	845151	1018786	829100
	36	11804800	10928123	11336377	7153461	6243858	6398995	7283627	6607509	6118707	851319	1015178	835988
	38	11867182	11016725	11393022	7379385	6455081	6573190	7524967	6816749	6310031	844881	1030036	837740
	40	11903259	11140943	11429843	7574341	6690434	6763796	7774378	7049056	6479511	848146	1025663	829692
	42	11970138	11209361	11502219	7789162	6820165	6938749	7951704	7215220	6698555	844478	1006227	827567
	44	12049425	11288151	11553834	7991265	7059765	7134824	8166279	7392021	6840157	848023	1000091	828931
	46	12074500	11361376	11609088	8152127	7218621	7316651	8364434	7568959	7026728	834210	1019155	826044
	48	12152768	11461291	11650654	8369247	7420467	7445995	8579388	7809860	7204345	848362	1006985	835491
	50	12173053	11544944	11712141	8493790	7567366	7607385	8735965	7946009	7345631	846201	1019437	843470
	52	12247066	11597066	11778882	8719453	7746559	7791314	8937066	8143338	7510210	851906	1029580	833537
	54	12227431	11660663	11773900	8851222	7914245	7932023	9130031	8301812	7699179	840214	991626	827740
	56	12297152	11762059	11859031	9002492	8067546	8075778	9290809	8472179	7813990	855783	999584	832318
	58	12332219	11795107	11837048	9207569	8270256	8231620	9457237	8650946	8000476	851799	1020984	840287
	60	12389142	11853933	11937144	9353065	8400039	8383828	9621047	8810887	8195391	875532	1028110	854796
	Figure 4e Ub-AMC
		Enzyme activity of different mutants using Ub-AMC as substrate
	Time (min)	WT PLpro			D164A			E167A			Blank
	0	1056488	1036675	1090255	1026649	1024641	1109160	1046872	1086654	1086050	997066	1019009	1014386
	2	1045903	1015696	1072616	993211	963988	1032869	981833	1026712	993920	927145	965834	897249
	4	1017687	956311	1043262	896318	881884	936142	885232	938359	912204	835678	843820	808517
	6	1031695	981837	1040567	838185	834254	894727	836554	887838	864019	781636	782709	771441
	8	1038269	993542	1064618	804720	792751	849185	808575	837269	831671	740859	742996	723232
	10	1097299	1040492	1104409	763968	761757	828939	776683	827414	789556	721551	719884	684705
	12	1191592	1091141	1189711	766750	743879	797613	778433	798762	788331	696986	686655	687478
	14	1274771	1176648	1253776	771111	741339	789325	778019	779737	782491	687718	685800	667564
	16	1357770	1261205	1338433	765927	742408	790188	777894	792582	788148	697795	681709	673799
	18	1451591	1321719	1414017	759487	727154	762129	781784	778863	787776	682311	666524	655209
	20	1518001	1396657	1502797	726971	699579	767489	742133	765823	758900	668968	664385	653979
	22	1634653	1505206	1607882	773072	732059	780802	790767	803516	791017	681953	668168	679348
	24	1717933	1571146	1712340	754851	715556	782519	771288	792244	792123	671504	665569	659526
	26	1796121	1673668	1814171	740782	740627	789286	790749	818320	802124	675437	665332	672693
	28	1907214	1771939	1889409	755969	741572	787783	783554	828863	815413	688712	688432	684715
	30	2021363	1848524	2006774	751524	755457	809579	807316	845018	832353	698920	685660	693791
	32	2085253	1932179	2057598	769024	745314	802291	818522	818366	817721	693862	665733	687394
	34	2188291	2023328	2167522	775552	756977	811235	825705	842043	843217	706055	694574	684218
	36	2286210	2089791	2265741	774527	759871	809716	829144	849479	829611	695347	689662	693392
	38	2342406	2193362	2333018	770645	771944	817099	830807	868176	860531	702550	698853	702541
	40	2431470	2273923	2401769	785454	764546	810062	833375	869811	842591	701918	687598	702707
	42	2512348	2325252	2507739	773215	739499	817527	840910	872483	861931	704670	682335	693568
	44	2591432	2390535	2568540	779261	743900	793522	848213	861084	854723	674920	694447	690807
	46	2673476	2437292	2624516	763599	744804	797379	841441	854954	858860	695348	686740	676612
	48	2754787	2544267	2743491	776317	768493	821419	862204	883377	883036	725324	704732	692317
	50	2812968	2651107	2795460	791120	767539	815349	870669	900383	898680	700176	697906	700212
	52	2910100	2709044	2882138	797828	778029	823409	878321	904517	888159	704217	701365	696481
	54	2976944	2764404	2938306	786168	762396	813508	856361	884301	873529	703772	691713	678958
	56	3059285	2838017	3013460	787435	758594	825597	891334	898478	887528	709289	687035	679743
	58	3150332	2934557	3095166	798566	775653	816065	892292	924772	904906	716131	705268	708962
	60	3214395	2998344	3176414	813387	773745	837054	916048	920214	929866	718700	692023	716305

## Sheet: Supp Figure 3
		Suppmentary Figure 3
			Compounds inhibition effect on PLpro (100%)
		Concentration (μM)	a: Benzbromarone			b: Docusate sodium			c: Riboflavin			d: Fidaxomicin			e: Simeprevir			f: Candesartan Cilexetil			g: 6-TG
		200	121.574	121.65	121.733	108.709	108.161	108.329	89.4597	91.4863	88.582	121.353	120.391	121.074	104.584	103.886	102.166	92.5076	93.8298	96.0856	98.7607	100.067	101.044
		100	113.502	114.582	115.498	106.865	106.762	104.474	71.7091	72.5216	71.9845	114.357	112.144	114.296	98.8336	103.279	98.9362	93.5715	92.7995	95.709	79.9118	81.5939	80.583
		50	71.005	73.5169	75.5433	85.7067	93.0465	76.0131	54.5482	55.7058	56.3548	88.9221	72.1329	86.8579	90.04	97.72	86.279	78.1467	81.7497	75.7143	55.4057	59.3934	59.2147
		25	41.7505	42.4852	43.8218	41.2049	42.4959	43.5749	41.2519	40.0663	40.4488	45.6333	46.4126	48.1064	59.5292	61.4674	58.2542	45.8384	41.8498	42.8834	36.6211	39.629	40.9507
		12.5	30.8776	32.0408	30.1953	28.2929	28.0945	27.9851	34.065	33.9629	33.4593	27.3605	28.8989	28.5317	38.4151	39.3725	39.0559	31.6024	31.0598	29.3212	24.9867	25.1594	26.1265
		6.25	27.0279	28.5657	27.4921	27.1314	24.726	25.0081	29.0195	31.9017	31.4213	26.9306	30.3142	27.4932	41.7687	32.4355	39.388	32.4887	32.6601	27.1777	14.7222	17.9015	17.4078
		3.125	26.0678	24.6634	25.4711	26.1623	24.3871	23.59	27.4828	27.4047	27.8716	26.9445	25.8734	29.2304	28.6158	30.6574	30.8465	25.9502	27.1052	24.2494	11.8699	13.3598	12.369
		1.56	24.6438	24.3429	25.7574	24.3495	23.7118	23.7064	31.548	27.5641	25.7545	25.966	29.051	26.6232	28.6554	28.4289	27.5241	24.7053	26.7925	28.1163	9.41314	9.58366	9.10206

## Sheet: Supp Figure 5
	Suppmentary Figure 5f
		Inhibition rate (100%) on MERS PLpro
	Concentration (μM)	GRL0617			Compound 6
	100	-5.42377	1.14786	0.168254	-0.71141	-0.32929	-2.75226
	50	-6.1046	0.982006	0.134969	-0.06348	-1.44109	-3.01772
	25	-3.00121	0.401313	-0.72802	-1.09258	-1.05936	-2.98409
	12.5	-0.90929	-0.1797	0.152084	0.151706	-1.67412	-2.93464
	6.25	0.882434	2.22701	0.998554	0.500569	-0.26203	-1.25881
	3.125	0.716229	0.500947	0.368091	0.052638	-2.37037	-1.92256
	1.56	1.67948	1.23023	1.1982	-0.62785	0.300669	-1.70589
	0.78	1.04829	1.54615	0.301394	0.567518	-1.90548	-4.21227
	0.39	1.89489	1.13188	-0.32879	-0.79405	-0.11294	-0.14578
	Suppmentary Figure 5g
		Inhibition rate (100%) on mUSP18
	Concentration (μM)	GRL0617
	50	-3.31803	0.34078	3.06887
	25	-0.09542	6.69836	9.99341
	12.5	9.07382	18.1497	11.9223
	6.25	6.98133	9.52101	14.3032
	3.125	6.79635	11.9933	13.518
	1.56	13.452	13.8149	15.918
	0.78	5.43525	10.1567	13.8334
	0.39	8.99672	13.6352	14.09
